# Supplementary material for: Metabolomic Reprogramming of C57BL/6-Macrophages during Early Infection with L. amazonensis
Source: Int J Mol Sci. 2021 Jun 26;22(13):6883. doi: 10.3390/ijms22136883 (PMC8267886; doi:10.3390/ijms22136883)
Supplement: Supplementary file 1 [file ijms-22-06883-s001.zip]

Archive with 1 entries (1 files):
- ijms-1244675-supplementary.pdf
